# Supplementary material for: The anti-biofilm effect of silver-nanoparticle-decorated quercetin nanoparticles on a multi-drug resistant Escherichia coli strain isolated from a dairy cow with mastitis
Source: PeerJ. 2018 Oct 16;6:e5711. doi: 10.7717/peerj.5711 (PMC6195112; doi:10.7717/peerj.5711)
Supplement: Supplemental Information 1 [file peerj-06-5711-s001.zip]

Archive with 24 entries (18 files):
- Supplemental Files/
- Supplemental Files/File 1/
- Supplemental Files/File 1/The survival rate-raw data.docx
- Supplemental Files/File 2/
- Supplemental Files/File 2/Biofilm-AgNPs.jpg
- Supplemental Files/File 2/Biofilm-QA.jpg
- Supplemental Files/File 2/Biofilm-Qe.jpg
- Supplemental Files/File 3/
- Supplemental Files/File 3/Biofilm-AgNPs-raw data.xlsx
- Supplemental Files/File 3/Biofilm-QANPs-raw data.xlsx
- Supplemental Files/File 3/Biofilm-Qe-raw data.xlsx
- Supplemental Files/File 4/
- Supplemental Files/File 4/SEM-AgNPs.jpg
- Supplemental Files/File 4/SEM-NTC.jpg
- Supplemental Files/File 4/SEM-QANPs.jpg
- Supplemental Files/File 4/SEM-Qe.jpg
- Supplemental Files/File 5/
- Supplemental Files/File 5/NO.1 RT-qPCR-AgNPs-  raw data.xlsx
- Supplemental Files/File 5/NO.1 RT-qPCR-AgNPs-7-raw data.xlsx
- Supplemental Files/File 5/NO.1 RT-qPCR-QANPs-raw data.xlsx
- Supplemental Files/File 5/NO.1 RT-qPCR-Qe-raw data.xlsx
- Supplemental Files/File 5/NO.2 RT-qPCR-AgNPs-raw data.xlsx
- Supplemental Files/File 5/NO.2 RT-qPCR-QANPs-raw data.xlsx
- Supplemental Files/File 5/NO.2 RT-qPCR-Qe-raw data.xlsx
