# Supplementary material for: The anti-biofilm effect of silver-nanoparticle-decorated quercetin nanoparticles on a multi-drug resistant Escherichia coli strain isolated from a dairy cow with mastitis
Source: PeerJ. 2018 Oct 16;6:e5711. doi: 10.7717/peerj.5711 (PMC6195112; doi:10.7717/peerj.5711)
Supplement: Supplemental Information 1 [file peerj-06-5711-s001.zip › Supplemental Files/File 3/Biofilm-AgNPs-raw data.xlsx]

## Sheet: Sheet1
Photometric measurement1
Plate 1:
Data	1	2	3	4	5	6	7	8	9	10	11	12
A
B
C				1.1147	1.1506	0.9093	0.7258	0.161	0.0354
D				1.1085	1.1198	0.8468	0.7047	0.1937	0.0509
E				1.142	1.1276	0.7997	0.8077	0.2026	0.0586
F
G
H
Samples	1	2	3	4	5	6	7	8	9	10	11	12
A
B
C				AgNPs0_0001 1/3	AgNPs1_0001 1/3	AgNPs5_0001 1/3	AgNPs10_0001 1/3	AgNPs20_0001 1/3	NTC_0001 1/3
D				AgNPs0_0001 2/3	AgNPs1_0001 2/3	AgNPs5_0001 2/3	AgNPs10_0001 2/3	AgNPs20_0001 2/3	NTC_0001 2/3
E				AgNPs0_0001 3/3	AgNPs1_0001 3/3	AgNPs5_0001 3/3	AgNPs10_0001 3/3	AgNPs20_0001 3/3	NTC_0001 3/3
F
G
H

## Sheet: Sheet2
Photometric measurement1
Plate 1:
Data	1	2	3	4	5	6	7	8	9	10	11	12
A
B
C				1.0692	1.1255	0.8477	0.8077	0.239	0.0754
D				1.2905	1.09	0.8688	0.7443	0.2227	0.0809
E				1.1208	1.3672	0.8998	0.6484	0.2208	0.0886
F
G
H
Samples	1	2	3	4	5	6	7	8	9	10	11	12
A
B
C				AgNPs0_0001 1/3	AgNPs1_0001 1/3	AgNPs5_0001 1/3	AgNPs10_0001 1/3	AgNPs20_0001 1/3	NTC_0001 1/3
D				AgNPs0_0001 2/3	AgNPs1_0001 2/3	AgNPs5_0001 2/3	AgNPs10_0001 2/3	AgNPs20_0001 2/3	NTC_0001 2/3
E				AgNPs0_0001 3/3	AgNPs1_0001 3/3	AgNPs5_0001 3/3	AgNPs10_0001 3/3	AgNPs20_0001 3/3	NTC_0001 3/3
F
G
H
				1.0665	0.9002	0.9352	0.6448	0.2359	0.0565
				1.1085	1.0188	0.826	0.7508	0.2262	0.0406
				1.142	1.2421	0.8387	0.6571	0.2781	0.0628

## Sheet: Sheet3
Photometric measurement1
Plate 1:
Data	1	2	3	4	5	6	7	8	9	10	11	12
A
B
C				1.0665	0.9002	0.9352	0.6448	0.2359	0.0565
D				1.1085	1.0188	0.826	0.7508	0.2262	0.0406
E				1.142	1.2421	0.8387	0.6571	0.2781	0.0628
F
G
H
Samples	1	2	3	4	5	6	7	8	9	10	11	12
A
B
C				AgNPs0_0001 1/3	AgNPs1_0001 1/3	AgNPs5_0001 1/3	AgNPs10_0001 1/3	AgNPs20_0001 1/3	NTC_0001 1/3
D				AgNPs0_0001 2/3	AgNPs1_0001 2/3	AgNPs5_0001 2/3	AgNPs10_0001 2/3	AgNPs20_0001 2/3	NTC_0001 2/3
E				AgNPs0_0001 3/3	AgNPs1_0001 3/3	AgNPs5_0001 3/3	AgNPs10_0001 3/3	AgNPs20_0001 3/3	NTC_0001 3/3
F
G
H
