# Supplementary material for: The anti-biofilm effect of silver-nanoparticle-decorated quercetin nanoparticles on a multi-drug resistant Escherichia coli strain isolated from a dairy cow with mastitis
Source: PeerJ. 2018 Oct 16;6:e5711. doi: 10.7717/peerj.5711 (PMC6195112; doi:10.7717/peerj.5711)
Supplement: Supplemental Information 1 [file peerj-06-5711-s001.zip › Supplemental Files/File 3/Biofilm-QANPs-raw data.xlsx]

## Sheet: Sheet1
Photometric measurement1
Plate 1:
Data	1	2	3	4	5	6	7	8	9	10	11	12
A
B
C				1.0201	0.8364	0.3406	0.2652	0.0946	0.046
D				1.073	0.8789	0.3222	0.2476	0.0665	0.0439
E				1.0596	0.847	0.3544	0.2971	0.0602	0.0459
F
G
H
Samples	1	2	3	4	5	6	7	8	9	10	11	12
A
B
C				QANPs0_0001 1/3	QANPs1_0001 1/3	QANPs5_0001 1/3	QANPs10_0001 1/3	QANPs20_0001 1/3	NTC_0001 1/3
D				QANPs0_0001 2/3	QANPs1_0001 2/3	QANPs5_0001 2/3	QANPs10_0001 2/3	QANPss20_0001 2/3	NTC_0001 2/3
E				QANPs0_0001 3/3	QANPs1_0001 3/3	QANPs5_0001 3/3	QANPs10_0001 3/3	QANPs20_0001 3/3	NTC_0001 3/3
F
G
H

## Sheet: Sheet2
Photometric measurement1
Plate 1:
Data	1	2	3	4	5	6	7	8	9	10	11	12
A
B
C				1.1631	0.7587	0.3102	0.1961	0.1186	0.0716
D				1.0243	0.807	0.3733	0.2496	0.1202	0.0716
E				0.8652	0.8709	0.434	0.3074	0.095	0.0656
F
G
H
Samples	1	2	3	4	5	6	7	8	9	10	11	12
A
B
C				QANPs0_0001 1/3	QANPs1_0001 1/3	QANPs5_0001 1/3	QANPs10_0001 1/3	QANPs20_0001 1/3	NTC_0001 1/3
D				QANPs0_0001 2/3	QANPs1_0001 2/3	QANPs5_0001 2/3	QANPs10_0001 2/3	QANPss20_0001 2/3	NTC_0001 2/3
E				QANPs0_0001 3/3	QANPs1_0001 3/3	QANPs5_0001 3/3	QANPs10_0001 3/3	QANPs20_0001 3/3	NTC_0001 3/3
F
G
H

## Sheet: Sheet3
Photometric measurement1
Plate 1:
Data	1	2	3	4	5	6	7	8	9	10	11	12
A
B
C				1.1244	0.7432	0.3312	0.1925	0.1111	0.0427
D				0.9635	0.8829	0.3522	0.2152	0.1074	0.0409
E				1.0356	0.9519	0.3209	0.2686	0.1076	0.0424
F
G
H
Samples	1	2	3	4	5	6	7	8	9	10	11	12
A
B
C				QANPs0_0001 1/3	QANPs1_0001 1/3	QANPs5_0001 1/3	QANPs10_0001 1/3	QANPs20_0001 1/3	NTC_0001 1/3
D				QANPs0_0001 2/3	QANPs1_0001 2/3	QANPs5_0001 2/3	QANPs10_0001 2/3	QANPss20_0001 2/3	NTC_0001 2/3
E				QANPs0_0001 3/3	QANPs1_0001 3/3	QANPs5_0001 3/3	QANPs10_0001 3/3	QANPs20_0001 3/3	NTC_0001 3/3
F
G
H
