# Supplementary material for: The anti-biofilm effect of silver-nanoparticle-decorated quercetin nanoparticles on a multi-drug resistant Escherichia coli strain isolated from a dairy cow with mastitis
Source: PeerJ. 2018 Oct 16;6:e5711. doi: 10.7717/peerj.5711 (PMC6195112; doi:10.7717/peerj.5711)
Supplement: Supplemental Information 1 [file peerj-06-5711-s001.zip › Supplemental Files/File 3/Biofilm-Qe-raw data.xlsx]

## Sheet: Sheet1
Photometric measurement1
Plate 1:
Data	1	2	3	4	5	6	7	8	9	10	11	12
A
B
C				1.1017	1.129	1.2757	0.9952	0.9318	0.0629
D				1.2724	1.2599	1.0733	1.0259	0.9321	0.0499
E				1.1197	0.936	0.9991	1.1628	0.9248	0.0498
F
G
H
Samples	1	2	3	4	5	6	7	8	9	10	11	12
A
B
C				QE0_0001 1/3	QE1_0001 1/3	QE5_0001 1/3	QE10_0001 1/3	QE20_0001 1/3	NTC_0001 1/3
D				QE0_0001 2/3	QE1_0001 2/3	QE5_0001 2/3	QE10_0001 2/3	QE20_0001 2/3	NTC_0001 2/3
E				QE0_0001 3/3	QE1_0001 3/3	QE5_0001 3/3	QE10_0001 3/3	QE20_0001 3/3	NTC_0001 3/3
F
G
H

## Sheet: Sheet2
Photometric measurement1
Plate 1:
Data	1	2	3	4	5	6	7	8	9	10	11	12
A
B
C				1.0654	1.0054	1.0654	1.1459	1.0215	0.0547
D				1.127	1.1051	1.127	1.1468	0.8459	0.0571
E				1.2073	1.1384	1.2073	0.9115	0.9068	0.0472
F
G
H
Samples	1	2	3	4	5	6	7	8	9	10	11	12
A
B
C				QE0_0001 1/3	QE1_0001 1/3	QE5_0001 1/3	QE10_0001 1/3	QE20_0001 1/3	NTC_0001 1/3
D				QE0_0001 2/3	QE1_0001 2/3	QE5_0001 2/3	QE10_0001 2/3	QE20_0001 2/3	NTC_0001 2/3
E				QE0_0001 3/3	QE1_0001 3/3	QE5_0001 3/3	QE10_0001 3/3	QE20_0001 3/3	NTC_0001 3/3
F
G
H

## Sheet: Sheet3
Photometric measurement1
Plate 1:
Data	1	2	3	4	5	6	7	8	9	10	11	12
A
B
C				1.108	1.1838	1.1454	1.1586	0.8572	0.0505
D				1.1095	1.2554	1.1028	1.2001	0.9965	0.0796
E				0.9417	1.261	1.2189	1.0719	0.8879	0.0535
F
G
H
Samples	1	2	3	4	5	6	7	8	9	10	11	12
A
B
C				QE0_0001 1/3	QE1_0001 1/3	QE5_0001 1/3	QE10_0001 1/3	QE20_0001 1/3	NTC_0001 1/3
D				QE0_0001 2/3	QE1_0001 2/3	QE5_0001 2/3	QE10_0001 2/3	QE20_0001 2/3	NTC_0001 2/3
E				QE0_0001 3/3	QE1_0001 3/3	QE5_0001 3/3	QE10_0001 3/3	QE20_0001 3/3	NTC_0001 3/3
F
G
H
