# Supplementary material for: The anti-biofilm effect of silver-nanoparticle-decorated quercetin nanoparticles on a multi-drug resistant Escherichia coli strain isolated from a dairy cow with mastitis
Source: PeerJ. 2018 Oct 16;6:e5711. doi: 10.7717/peerj.5711 (PMC6195112; doi:10.7717/peerj.5711)
Supplement: Supplemental Information 1 [file peerj-06-5711-s001.zip › Supplemental Files/File 5/NO.1 RT-qPCR-AgNPs- raw data.xlsx]

## Sheet: 0
	Data Set	Target	Sample	Ctrl	Relative Quantity	Relative Quantity SD	Corrected Relative Quantity SD	Relative Quantity SEM	Corrected Relative Quantity SEM	Unscaled Expression	Unscaled Expression SD	Corrected Unscaled Expression SD	Unscaled Expression SEM	Corrected Unscaled Expression SEM	Expression	Expression SD	Corrected Expression SD	Expression SEM	Corrected Expression SEM	Wells	Mean Cq	Cq SD	Cq SEM
	1-SYBR	1	NTC	*	1	0.0958448	0.0958448	0.055336	0.055336											3	16.4841	0.138275	0.079833
	1-SYBR	1	Qe-Ag		1.09645	0.0684128	0.0684128	0.0394981	0.0394981											3	16.3513	0.0900163	0.0519709
	1-SYBR	2	NTC	*	1	0.0799906	0.0799906	0.0461826	0.0461826	1	0.124839	0.124839	0.0720757	0.0720757	1	0.124839	0.124839	0.0720757	0.0720757	3	23.467	0.115402	0.0666274
	1-SYBR	2	Qe-Ag		0.64468	0.062405	0.062405	0.0360295	0.0360295	0.587968	0.0677142	0.0677142	0.0390948	0.0390948	0.587968	0.0677142	0.0677142	0.0390948	0.0390948	3	24.1003	0.139653	0.0806286
	1-SYBR	3	NTC	*	1	0.0359719	0.0359719	0.0207684	0.0207684	1	0.102373	0.102373	0.059105	0.059105	1	0.102373	0.102373	0.059105	0.059105	3	19.7847	0.0518965	0.0299625
	1-SYBR	3	Qe-Ag		0.472053	0.018397	0.018397	0.0106215	0.0106215	0.430527	0.031672	0.031672	0.0182859	0.0182859	0.430527	0.031672	0.031672	0.0182859	0.0182859	3	20.8677	0.0562251	0.0324616
	1-SYBR	4	NTC	*	1	0.0745324	0.0745324	0.0430313	0.0430313	1	0.121414	0.121414	0.0700983	0.0700983	1	0.121414	0.121414	0.0700983	0.0700983	3	19.893	0.107528	0.0620811
	1-SYBR	4	Qe-Ag		0.644736	0.00559036	0.00559036	0.00322759	0.00322759	0.588019	0.0370418	0.0370418	0.0213861	0.0213861	0.588019	0.0370418	0.0370418	0.0213861	0.0213861	3	20.5262	0.0125093	0.00722223
	1-SYBR	5	NTC	*	1	0.0170318	0.0170318	0.00983333	0.00983333	1	0.0973463	0.0973463	0.0562029	0.0562029	1	0.0973463	0.0973463	0.0562029	0.0562029	3	22.9941	0.0245717	0.0141865
	1-SYBR	5	Qe-Ag		0.696131	0.0438797	0.0438797	0.025334	0.025334	0.634893	0.0563101	0.0563101	0.0325106	0.0325106	0.634893	0.0563101	0.0563101	0.0325106	0.0325106	3	23.5166	0.0909384	0.0525033
	1-SYBR	6	NTC	*	1	0.0527026	0.0527026	0.0304279	0.0304279	1	0.109379	0.109379	0.0631501	0.0631501	1	0.109379	0.109379	0.0631501	0.0631501	3	17.5762	0.0760338	0.0438981
	1-SYBR	6	Qe-Ag		0.567075	0.0350952	0.0350952	0.0202622	0.0202622	0.51719	0.0454516	0.0454516	0.0262415	0.0262415	0.51719	0.0454516	0.0454516	0.0262415	0.0262415	3	18.3946	0.0892857	0.0515491
		Note: 1: 16s; 2: bcsA; 3: csgA; 4: fliC; 5: motA; 6: wcaF; 7: fimA.

## Sheet: Experiment Information
File Name	bu20170722.pcrd
Created By User	admin
Notes
ID
Run Started	2017-8-30 16:04:38 UTC +08:00
Run Ended	2017-8-30 17:23:57 UTC +08:00
Sample Vol	10
Lid Temp	105
Protocol File Name	qPCR.prcl
Plate Setup File Name	20170823-13hQeAg.pltd
Base Serial Number	CC016444
Optical Head Serial Number	785BR6024
CFX Manager Version	2.0.885.0923.
